# Supplementary material for: Simultaneous Detection of Collagen I Alpha II and Cytokeratin 19 mRNA by Multiplex qPCR in Liquid Biopsy in Diagnosis of Patients with Resectable Solid Tumors
Source: Int J Mol Sci. 2024 Sep 3;25(17):9567. doi: 10.3390/ijms25179567 (PMC11395584; doi:10.3390/ijms25179567)
Supplement: Supplementary file 1 [file ijms-25-09567-s001.zip]

Archive with 1 entries (1 files):
- ijms-3128384-supplementary.pdf
